# Supplementary material for: Ceft-to-Ceft Study: Real-Life Experience with Ceftaroline and Ceftobiprole in Treatment of the Principal Infectious Syndromes in a Spanish Multicenter Hospital Cohort
Source: Antibiotics (Basel). 2023 Dec 2;12(12):1692. doi: 10.3390/antibiotics12121692 (PMC10740782; doi:10.3390/antibiotics12121692)
Supplement: Supplementary file 1 [file antibiotics-12-01692-s001.zip]

Archive with 1 entries (1 files):
- antibiotics-2699663-supplementary.pdf
